# Supplementary material for: Vitamin D and Diseases of Mineral Homeostasis: A Cyp24a1 R396W Humanized Preclinical Model of Infantile Hypercalcemia Type 1
Source: Nutrients. 2022 Aug 6;14(15):3221. doi: 10.3390/nu14153221 (PMC9370611; doi:10.3390/nu14153221)
Supplement: Supplementary file 1 [file nutrients-14-03221-s001.zip]

Archive with 1 entries (1 files):
- nutrients-1854374-supplementary.pdf
